# Supplementary material for: Sub-lethal exposure to chlorfenapyr reduces the probability of developing Plasmodium falciparum parasites in surviving Anopheles mosquitoes
Source: Parasit Vectors. 2023 Oct 3;16:342. doi: 10.1186/s13071-023-05963-2 (PMC10546750; doi:10.1186/s13071-023-05963-2)
Supplement: Supplementary file 1 — Additional file 1. Chlorfenapyr exposure data. [file 13071_2023_5963_MOESM1_ESM.xlsx]

## Sheet: EXP ECPFA DATA
Date	Doses	dose 2	Specie	Net type	Net code	Mosquito exposed	Exposure time (hrs)	alive_d0	dead_d0	Total alive_d0	alive _d1	dead_d1	Total alive_d1	alive_d2	dead_d2	Total alive_d2	alive_d3	dead_d3	Total alive_d3	alive_d4	dead_d4	Total alive_d4	alive_d5	dead_d5	Total alive_d5	alive_d6	dead_d6	Total alive_d6	alive_d7	dead_d7	Total alive_d7	alive_d8	dead_d8	Total alive_d8	alive_d9	dead_d9	Total alive_d9
18.03.2022	CTRL	0	KDR	0	CTRL	100	8	100	0	100	88	12	87	87	0	87	87	1	86	86	1	85	85	3	82	82	2	80	80	4	76	76	1	75	75	4	71
18.03.2022	100mg/m2	1	KDR	1	1	100	8	100	1	99	94	5	89	89	1	88	88	0	88	88	1	87	87	0	87	87	3	84	84	7	77	77	3	74	74	8	66
20.03.2022	CTRL	0	KDR	0	CTRL	100	8	100	3	97	86	2	84	84	1	83	83	2	81	81	3	78	78	4	74	74	2	72	72	7	65	65	4	61	61	4	57
20.03.2022	200mg/m2	2	KDR	1	1	100	8	100	2	98	86	17	69	69	4	65	65	3	62	62	5	57	57	4	53	53	3	50	50	0	50	50	0	50	50	0	50
25.03.2022	CTRL	0	KDR	0	CTRL	100	8	100	2	98	80	7	73	73	2	71	71	2	69	69	1	68	68	0	68	68	0	68	68	0	68	68	0	68	68	1	67
25.03.2022	200mg/m2	2	KDR	1	2	100	8	100	2	98	81	8	73	73	0	73	73	1	72	72	0	72	72	1	71	71	2	69	69	4	65	65	3	61	61	3	58
26.03.2022	CTRL	0	KDR	0	CTRL	100	8	100	3	97	87	6	81	78	3	78	78	2	76	76	5	71	71	0	71	71	0	71	71	1	70	70	0	70	70	1	69
26.03.2022	100mg/m2	1	KDR	1	2	100	8	100	2	98	82	3	79	79	2	77	77	6	71	71	7	64	64	0	64	64	2	62	62	2	60	60	5	55	55	3	52
27.09.2022	CTRL	0	KDR	0	CTRL	100	8	100	0	100	96	4	96	96	0	95	95	1	91	91	4	86	86	5	85	85	1	82	82	3	80	80	1	79	79	1	79
27.09.2022	100mg/m2	1	KDR	1	1	100	8	100	2	98	95	3	91	91	4	90	90	1	88	88	2	88	88	0	87	87	1	85	85	2	80	80	5	72	72	11	69
27.09.2022	CTRL	0	KDR	0	CTRL	100	8	100	0	100	90	10	89	89	1	89	89	0	88	88	1	88	88	0	85	85	3	84	84	1	84	84	0	79	79	5	79
27.09.2022	200mg/m2	1	KDR	1	2	100	8	100	3	97	95	2	94	94	1	89	89	5	81	81	8	81	81	0	80	80	1	73	73	7	70	70	3	60	60	10	60
28.09.2022	CTRL	0	KDR	0	CTRL	100	8	100	0	100	98	2	97	97	1	94	94	3	92	92	2	88	88	4	84	84	4	80	80	4	80	80	0	80	80	0	80
28.09.2022	100mg/m2	1	KDR	1	1	100	8	100	1	99	94	5	89	89	1	88	88	0	88	88	1	86	86	1	85	85	1	84	84	0	80	80	4	68	68	12	68
28.09.2022	CTRL	0	KDR	0	CTRL	100	8	100	3	97	87	6	81	78	3	78	78	2	76	76	5	71	71	0	71	71	0	70	70	1	70	70	0	70	70	0	70
28.09.2022	200mg/m2	1	KDR	1	2	100	8	100	2	98	81	8	73	73	1	72	72	1	71	71	0	71	71	3	68	68	1	67	67	0	67	67	7	60	60	0	60
