# Supplementary material for: Sub-lethal exposure to chlorfenapyr reduces the probability of developing Plasmodium falciparum parasites in surviving Anopheles mosquitoes
Source: Parasit Vectors. 2023 Oct 3;16:342. doi: 10.1186/s13071-023-05963-2 (PMC10546750; doi:10.1186/s13071-023-05963-2)
Supplement: Supplementary file 2 — Additional file 2. Chlorfenapyr Oocyst + Sporozoite data. [file 13071_2023_5963_MOESM2_ESM.xlsx]

## Sheet: Prev_Oocyst_Data
Dosage	Treat	Replicate	Oocyst	Treatment
0	0	1	6	Control
0	0	1	4	Control
0	0	1	1	Control
0	0	1	1	Control
0	0	1	0	Control
0	0	1	0	Control
0	0	1	0	Control
0	0	1	4	Control
0	0	1	0	Control
0	0	1	0	Control
0	0	1	0	Control
0	0	1	5	Control
0	0	1	0	Control
0	0	1	0	Control
0	0	1	0	Control
0	0	1	5	Control
0	0	1	0	Control
0	0	1	0	Control
0	0	1	0	Control
0	0	1	1	Control
0	0	1	1	Control
0	0	1	1	Control
0	0	1	1	Control
0	0	1	2	Control
0	0	1	5	Control
0	0	1	3	Control
0	0	1	0	Control
0	0	1	0	Control
0	0	1	0	Control
0	0	1	0	Control
0	0	1	0	Control
0	0	1	6	Control
0	0	1	3	Control
0	0	1	4	Control
0	0	1	1	Control
0	0	1	1	Control
0	0	1	0	Control
0	0	1	0	Control
0	0	1	0	Control
0	0	1	0	Control
0	0	1	0	Control
0	0	1	7	Control
0	0	1	5	Control
0	0	1	3	Control
0	0	1	6	Control
0	0	1	1	Control
0	0	1	4	Control
0	0	1	4	Control
0	0	1	3	Control
0	0	1	10	Control
0	0	1	1	Control
0	0	1	3	Control
0	0	1	1	Control
0	0	1	0	Control
0	0	1	2	Control
0	0	1	1	Control
0	0	1	0	Control
0	0	1	0	Control
0	0	1	0	Control
0	0	1	0	Control
0	0	1	0	Control
0	0	1	0	Control
0	0	1	0	Control
0	0	1	0	Control
0	0	1	0	Control
0	0	1	0	Control
0	0	1	0	Control
0	0	1	0	Control
0	0	1	0	Control
0	0	1	0	Control
0	0	1	0	Control
0	0	1	0	Control
0	0	1	0	Control
0	0	1	1	Control
0	0	1	3	Control
0	0	1	2	Control
0	0	1	6	Control
0	0	1	0	Control
0	0	1	0	Control
0	0	1	0	Control
0	0	1	0	Control
0	0	1	0	Control
0	0	1	0	Control
0	0	1	0	Control
0	0	1	0	Control
0	0	1	2	Control
0	0	1	2	Control
0	0	1	1	Control
0	0	1	2	Control
0	0	1	3	Control
0	0	1	0	Control
0	0	1	0	Control
0	0	1	0	Control
0	0	1	0	Control
0	0	1	0	Control
0	0	1	0	Control
0	0	1	4	Control
0	0	1	2	Control
0	0	1	0	Control
0	0	1	0	Control
0	0	1	2	Control
0	0	1	0	Control
0	0	1	4	Control
0	0	1	4	Control
0	0	1	1	Control
0	0	1	1	Control
0	0	1	1	Control
0	0	1	3	Control
0	0	1	0	Control
0	0	1	4	Control
0	0	1	0	Control
0	0	1	0	Control
0	0	1	3	Control
0	0	1	0	Control
0	0	1	4	Control
0	0	1	0	Control
0	0	1	1	Control
0	0	1	1	Control
0	0	1	0	Control
0	0	1	0	Control
0	0	1	0	Control
0	0	1	0	Control
0	0	1	0	Control
0	0	1	3	Control
0	0	1	1	Control
0	0	1	5	Control
0	0	1	2	Control
0	0	1	0	Control
0	0	1	1	Control
0	0	1	0	Control
0	0	1	0	Control
0	0	1	0	Control
0	0	1	0	Control
0	0	1	0	Control
0	0	1	0	Control
0	0	1	1	Control
0	0	1	0	Control
0	0	1	0	Control
0	0	1	1	Control
0	0	1	2	Control
0	0	1	4	Control
0	0	1	0	Control
0	0	1	1	Control
0	0	1	1	Control
0	0	1	1	Control
0	0	1	0	Control
0	0	1	1	Control
0	0	1	5	Control
0	0	1	1	Control
0	0	1	0	Control
0	0	1	0	Control
0	0	1	0	Control
0	0	1	0	Control
0	0	1	0	Control
0	0	1	0	Control
0	0	1	0	Control
0	0	1	0	Control
0	0	1	0	Control
0	0	1	0	Control
0	0	1	0	Control
0	0	1	2	Control
0	0	1	2	Control
0	0	1	3	Control
200	1	1	2	Chlorfenapyr
200	1	1	1	Chlorfenapyr
200	1	1	0	Chlorfenapyr
200	1	1	1	Chlorfenapyr
200	1	1	0	Chlorfenapyr
200	1	1	0	Chlorfenapyr
200	1	1	0	Chlorfenapyr
200	1	1	0	Chlorfenapyr
200	1	1	0	Chlorfenapyr
200	1	1	0	Chlorfenapyr
200	1	1	0	Chlorfenapyr
200	1	1	0	Chlorfenapyr
200	1	1	0	Chlorfenapyr
200	1	1	0	Chlorfenapyr
200	1	1	0	Chlorfenapyr
200	1	1	0	Chlorfenapyr
200	1	1	2	Chlorfenapyr
200	1	1	0	Chlorfenapyr
200	1	1	0	Chlorfenapyr
200	1	1	1	Chlorfenapyr
200	1	1	0	Chlorfenapyr
200	1	1	0	Chlorfenapyr
200	1	1	0	Chlorfenapyr
200	1	1	1	Chlorfenapyr
200	1	1	2	Chlorfenapyr
200	1	1	0	Chlorfenapyr
200	1	1	1	Chlorfenapyr
200	1	1	3	Chlorfenapyr
200	1	1	0	Chlorfenapyr
200	1	1	0	Chlorfenapyr
200	1	1	0	Chlorfenapyr
200	1	1	0	Chlorfenapyr
200	1	1	1	Chlorfenapyr
200	1	1	0	Chlorfenapyr
200	1	1	0	Chlorfenapyr
200	1	1	0	Chlorfenapyr
200	1	1	2	Chlorfenapyr
200	1	1	3	Chlorfenapyr
200	1	1	0	Chlorfenapyr
200	1	1	0	Chlorfenapyr
200	1	1	3	Chlorfenapyr
200	1	1	2	Chlorfenapyr
200	1	1	2	Chlorfenapyr
200	1	1	0	Chlorfenapyr
200	1	1	0	Chlorfenapyr
200	1	1	0	Chlorfenapyr
200	1	1	0	Chlorfenapyr
200	1	1	0	Chlorfenapyr
200	1	1	0	Chlorfenapyr
200	1	1	0	Chlorfenapyr
200	1	1	1	Chlorfenapyr
200	1	1	0	Chlorfenapyr
200	1	1	0	Chlorfenapyr
200	1	1	0	Chlorfenapyr
200	1	1	0	Chlorfenapyr
200	1	1	2	Chlorfenapyr
200	1	1	2	Chlorfenapyr
200	1	1	0	Chlorfenapyr
200	1	1	0	Chlorfenapyr
200	1	1	1	Chlorfenapyr
200	1	1	2	Chlorfenapyr
200	1	1	0	Chlorfenapyr
200	1	1	0	Chlorfenapyr
200	1	1	2	Chlorfenapyr
200	1	1	0	Chlorfenapyr
200	1	1	1	Chlorfenapyr
200	1	1	0	Chlorfenapyr
200	1	1	1	Chlorfenapyr
200	1	1	0	Chlorfenapyr
200	1	1	1	Chlorfenapyr
200	1	1	0	Chlorfenapyr
200	1	1	0	Chlorfenapyr
200	1	1	1	Chlorfenapyr
200	1	1	1	Chlorfenapyr
200	1	1	1	Chlorfenapyr
200	1	1	2	Chlorfenapyr
200	1	1	0	Chlorfenapyr
200	1	1	0	Chlorfenapyr
200	1	1	0	Chlorfenapyr
200	1	1	1	Chlorfenapyr
200	1	1	0	Chlorfenapyr
200	1	1	0	Chlorfenapyr
200	1	1	0	Chlorfenapyr
200	1	1	0	Chlorfenapyr
200	1	1	0	Chlorfenapyr
200	1	1	0	Chlorfenapyr
200	1	1	1	Chlorfenapyr
200	1	1	3	Chlorfenapyr
200	1	1	0	Chlorfenapyr
200	1	1	0	Chlorfenapyr
200	1	1	0	Chlorfenapyr
200	1	1	0	Chlorfenapyr
200	1	1	0	Chlorfenapyr
200	1	1	0	Chlorfenapyr
200	1	1	0	Chlorfenapyr
200	1	1	0	Chlorfenapyr
200	1	1	0	Chlorfenapyr
200	1	1	0	Chlorfenapyr
200	1	1	0	Chlorfenapyr
200	1	1	0	Chlorfenapyr
200	1	1	0	Chlorfenapyr
200	1	1	1	Chlorfenapyr
200	1	1	0	Chlorfenapyr
200	1	1	0	Chlorfenapyr
200	1	1	0	Chlorfenapyr
200	1	1	0	Chlorfenapyr
200	1	1	0	Chlorfenapyr
200	1	1	0	Chlorfenapyr
200	1	1	0	Chlorfenapyr
200	1	1	0	Chlorfenapyr
200	1	1	0	Chlorfenapyr
200	1	1	0	Chlorfenapyr
200	1	1	0	Chlorfenapyr
200	1	1	0	Chlorfenapyr
200	1	1	0	Chlorfenapyr
200	1	1	0	Chlorfenapyr
200	1	1	0	Chlorfenapyr
200	1	1	0	Chlorfenapyr
200	1	1	0	Chlorfenapyr
200	1	1	0	Chlorfenapyr
200	1	1	0	Chlorfenapyr
200	1	1	0	Chlorfenapyr
200	1	1	0	Chlorfenapyr
200	1	1	0	Chlorfenapyr
200	1	1	0	Chlorfenapyr
200	1	1	0	Chlorfenapyr
200	1	1	0	Chlorfenapyr
200	1	1	0	Chlorfenapyr
200	1	1	0	Chlorfenapyr
200	1	1	0	Chlorfenapyr
200	1	1	0	Chlorfenapyr
200	1	1	0	Chlorfenapyr
200	1	1	0	Chlorfenapyr
200	1	1	0	Chlorfenapyr
200	1	1	0	Chlorfenapyr
200	1	1	0	Chlorfenapyr
200	1	1	0	Chlorfenapyr
200	1	1	0	Chlorfenapyr
200	1	1	0	Chlorfenapyr
200	1	1	0	Chlorfenapyr
200	1	1	0	Chlorfenapyr
200	1	1	0	Chlorfenapyr
200	1	1	0	Chlorfenapyr
200	1	1	0	Chlorfenapyr
200	1	1	0	Chlorfenapyr
200	1	1	0	Chlorfenapyr
200	1	1	0	Chlorfenapyr
200	1	1	3	Chlorfenapyr
200	1	1	0	Chlorfenapyr
200	1	1	0	Chlorfenapyr
200	1	1	0	Chlorfenapyr
200	1	1	0	Chlorfenapyr
200	1	1	0	Chlorfenapyr
200	1	1	0	Chlorfenapyr
200	1	1	0	Chlorfenapyr
200	1	1	0	Chlorfenapyr
200	1	1	0	Chlorfenapyr
200	1	1	0	Chlorfenapyr
200	1	1	0	Chlorfenapyr
200	1	1	0	Chlorfenapyr
200	1	1	0	Chlorfenapyr
200	1	1	3	Chlorfenapyr
200	1	1	1	Chlorfenapyr
200	1	1	0	Chlorfenapyr
200	1	1	0	Chlorfenapyr
200	1	1	0	Chlorfenapyr
200	1	1	0	Chlorfenapyr
200	1	1	0	Chlorfenapyr
200	1	1	0	Chlorfenapyr
200	1	1	0	Chlorfenapyr
200	1	1	0	Chlorfenapyr
200	1	1	0	Chlorfenapyr
200	1	1	0	Chlorfenapyr
200	1	1	0	Chlorfenapyr
200	1	1	0	Chlorfenapyr
200	1	1	0	Chlorfenapyr
200	1	1	0	Chlorfenapyr
200	1	1	0	Chlorfenapyr
200	1	1	0	Chlorfenapyr
200	1	1	0	Chlorfenapyr
200	1	1	0	Chlorfenapyr
200	1	1	0	Chlorfenapyr
200	1	1	0	Chlorfenapyr
200	1	1	1	Chlorfenapyr
200	1	1	0	Chlorfenapyr
200	1	1	0	Chlorfenapyr
200	1	1	0	Chlorfenapyr
200	1	1	0	Chlorfenapyr
200	1	1	0	Chlorfenapyr
200	1	1	0	Chlorfenapyr
200	1	1	0	Chlorfenapyr
200	1	1	0	Chlorfenapyr
200	1	1	0	Chlorfenapyr
200	1	1	0	Chlorfenapyr
200	1	1	0	Chlorfenapyr
200	1	1	0	Chlorfenapyr
200	1	1	0	Chlorfenapyr
200	1	1	0	Chlorfenapyr
200	1	1	0	Chlorfenapyr
200	1	1	0	Chlorfenapyr
200	1	1	0	Chlorfenapyr
200	1	1	0	Chlorfenapyr
200	1	1	0	Chlorfenapyr
200	1	1	0	Chlorfenapyr
200	1	1	0	Chlorfenapyr
200	1	1	0	Chlorfenapyr
200	1	1	0	Chlorfenapyr
200	1	1	0	Chlorfenapyr
200	1	1	0	Chlorfenapyr
200	1	1	0	Chlorfenapyr
200	1	1	0	Chlorfenapyr
200	1	1	0	Chlorfenapyr
200	1	1	0	Chlorfenapyr
200	1	1	0	Chlorfenapyr
200	1	1	0	Chlorfenapyr
200	1	1	0	Chlorfenapyr
0	0	2	4	Control
0	0	2	5	Control
0	0	2	3	Control
0	0	2	4	Control
0	0	2	5	Control
0	0	2	1	Control
0	0	2	0	Control
0	0	2	0	Control
0	0	2	0	Control
0	0	2	1	Control
0	0	2	1	Control
0	0	2	5	Control
0	0	2	2	Control
0	0	2	0	Control
0	0	2	0	Control
0	0	2	0	Control
0	0	2	0	Control
0	0	2	4	Control
0	0	2	1	Control
0	0	2	2	Control
0	0	2	0	Control
0	0	2	0	Control
0	0	2	0	Control
0	0	2	0	Control
0	0	2	0	Control
0	0	2	0	Control
0	0	2	0	Control
0	0	2	3	Control
0	0	2	0	Control
0	0	2	2	Control
0	0	2	0	Control
0	0	2	0	Control
0	0	2	0	Control
0	0	2	0	Control
0	0	2	0	Control
0	0	2	0	Control
0	0	2	0	Control
0	0	2	0	Control
0	0	2	0	Control
200	1	2	6	Chlorfenapyr
200	1	2	4	Chlorfenapyr
200	1	2	2	Chlorfenapyr
200	1	2	1	Chlorfenapyr
200	1	2	0	Chlorfenapyr
200	1	2	0	Chlorfenapyr
200	1	2	0	Chlorfenapyr
200	1	2	0	Chlorfenapyr
200	1	2	0	Chlorfenapyr
200	1	2	0	Chlorfenapyr
200	1	2	0	Chlorfenapyr
200	1	2	0	Chlorfenapyr
200	1	2	0	Chlorfenapyr
200	1	2	0	Chlorfenapyr
200	1	2	0	Chlorfenapyr
200	1	2	0	Chlorfenapyr
200	1	2	0	Chlorfenapyr
200	1	2	0	Chlorfenapyr
200	1	2	0	Chlorfenapyr
200	1	2	0	Chlorfenapyr
200	1	2	0	Chlorfenapyr
200	1	2	1	Chlorfenapyr
200	1	2	0	Chlorfenapyr
200	1	2	0	Chlorfenapyr
200	1	2	0	Chlorfenapyr
200	1	2	0	Chlorfenapyr
200	1	2	0	Chlorfenapyr
200	1	2	0	Chlorfenapyr
200	1	2	0	Chlorfenapyr
200	1	2	0	Chlorfenapyr
200	1	2	0	Chlorfenapyr
200	1	2	2	Chlorfenapyr
200	1	2	1	Chlorfenapyr
200	1	2	0	Chlorfenapyr
200	1	2	0	Chlorfenapyr
200	1	2	0	Chlorfenapyr
200	1	2	0	Chlorfenapyr
200	1	2	0	Chlorfenapyr
200	1	2	0	Chlorfenapyr
200	1	2	0	Chlorfenapyr
200	1	2	1	Chlorfenapyr
200	1	2	0	Chlorfenapyr
200	1	2	0	Chlorfenapyr
200	1	2	0	Chlorfenapyr
200	1	2	0	Chlorfenapyr
200	1	2	0	Chlorfenapyr
200	1	2	0	Chlorfenapyr
200	1	2	0	Chlorfenapyr
200	1	2	0	Chlorfenapyr
200	1	2	0	Chlorfenapyr
200	1	2	3	Chlorfenapyr
200	1	2	1	Chlorfenapyr
200	1	2	0	Chlorfenapyr
200	1	2	0	Chlorfenapyr
200	1	2	0	Chlorfenapyr
200	1	2	0	Chlorfenapyr
200	1	2	0	Chlorfenapyr
200	1	2	0	Chlorfenapyr
200	1	2	0	Chlorfenapyr
200	1	2	0	Chlorfenapyr
200	1	2	1	Chlorfenapyr
200	1	2	1	Chlorfenapyr
200	1	2	0	Chlorfenapyr
200	1	2	0	Chlorfenapyr
200	1	2	0	Chlorfenapyr
200	1	2	0	Chlorfenapyr
200	1	2	0	Chlorfenapyr
200	1	2	0	Chlorfenapyr
200	1	2	0	Chlorfenapyr
200	1	2	0	Chlorfenapyr
200	1	2	0	Chlorfenapyr
200	1	2	1	Chlorfenapyr
200	1	2	0	Chlorfenapyr
200	1	2	0	Chlorfenapyr
200	1	2	0	Chlorfenapyr
200	1	2	0	Chlorfenapyr
200	1	2	0	Chlorfenapyr
200	1	2	0	Chlorfenapyr
200	1	2	0	Chlorfenapyr
200	1	2	0	Chlorfenapyr
200	1	2	0	Chlorfenapyr
200	1	2	0	Chlorfenapyr
0	0	3	9	Control
0	0	3	21	Control
0	0	3	8	Control
0	0	3	15	Control
0	0	3	9	Control
0	0	3	0	Control
0	0	3	0	Control
0	0	3	14	Control
0	0	3	0	Control
0	0	3	2	Control
0	0	3	5	Control
0	0	3	5	Control
0	0	3	4	Control
0	0	3	15	Control
0	0	3	11	Control
0	0	3	1	Control
0	0	3	0	Control
0	0	3	0	Control
0	0	3	0	Control
0	0	3	20	Control
0	0	3	0	Control
0	0	3	0	Control
0	0	3	2	Control
0	0	3	15	Control
0	0	3	26	Control
0	0	3	16	Control
0	0	3	5	Control
0	0	3	7	Control
0	0	3	10	Control
0	0	3	3	Control
0	0	3	19	Control
0	0	3	0	Control
0	0	3	2	Control
0	0	3	1	Control
0	0	3	1	Control
0	0	3	14	Control
0	0	3	5	Control
0	0	3	0	Control
0	0	3	0	Control
0	0	3	10	Control
0	0	3	0	Control
0	0	3	0	Control
200	1	3	3	Chlorfenapyr
200	1	3	3	Chlorfenapyr
200	1	3	1	Chlorfenapyr
200	1	3	14	Chlorfenapyr
200	1	3	5	Chlorfenapyr
200	1	3	0	Chlorfenapyr
200	1	3	0	Chlorfenapyr
200	1	3	0	Chlorfenapyr
200	1	3	0	Chlorfenapyr
200	1	3	9	Chlorfenapyr
200	1	3	11	Chlorfenapyr
200	1	3	9	Chlorfenapyr
200	1	3	6	Chlorfenapyr
200	1	3	8	Chlorfenapyr
200	1	3	3	Chlorfenapyr
200	1	3	10	Chlorfenapyr
200	1	3	6	Chlorfenapyr
200	1	3	0	Chlorfenapyr
200	1	3	0	Chlorfenapyr
200	1	3	0	Chlorfenapyr
200	1	3	0	Chlorfenapyr
200	1	3	4	Chlorfenapyr
200	1	3	10	Chlorfenapyr
200	1	3	5	Chlorfenapyr
200	1	3	2	Chlorfenapyr
200	1	3	4	Chlorfenapyr
200	1	3	6	Chlorfenapyr
200	1	3	1	Chlorfenapyr
200	1	3	0	Chlorfenapyr
200	1	3	0	Chlorfenapyr
200	1	3	0	Chlorfenapyr
200	1	3	0	Chlorfenapyr
200	1	3	0	Chlorfenapyr
200	1	3	7	Chlorfenapyr
200	1	3	0	Chlorfenapyr
200	1	3	0	Chlorfenapyr
200	1	3	0	Chlorfenapyr
200	1	3	0	Chlorfenapyr
200	1	3	0	Chlorfenapyr
200	1	3	0	Chlorfenapyr
200	1	3	0	Chlorfenapyr
200	1	3	0	Chlorfenapyr
200	1	3	0	Chlorfenapyr
200	1	3	0	Chlorfenapyr
200	1	3	5	Chlorfenapyr
200	1	3	12	Chlorfenapyr
200	1	3	2	Chlorfenapyr
200	1	3	13	Chlorfenapyr
200	1	3	3	Chlorfenapyr
200	1	3	19	Chlorfenapyr
200	1	3	0	Chlorfenapyr
200	1	3	0	Chlorfenapyr
200	1	3	5	Chlorfenapyr
200	1	3	2	Chlorfenapyr
200	1	3	2	Chlorfenapyr
200	1	3	7	Chlorfenapyr
200	1	3	10	Chlorfenapyr
200	1	3	1	Chlorfenapyr
200	1	3	0	Chlorfenapyr
200	1	3	0	Chlorfenapyr
200	1	3	2	Chlorfenapyr
200	1	3	3	Chlorfenapyr
200	1	3	5	Chlorfenapyr
200	1	3	3	Chlorfenapyr
200	1	3	1	Chlorfenapyr
200	1	3	3	Chlorfenapyr
200	1	3	4	Chlorfenapyr
200	1	3	5	Chlorfenapyr
200	1	3	0	Chlorfenapyr
200	1	3	0	Chlorfenapyr
200	1	3	0	Chlorfenapyr
200	1	3	0	Chlorfenapyr
200	1	3	12	Chlorfenapyr
200	1	3	8	Chlorfenapyr
200	1	3	5	Chlorfenapyr
200	1	3	2	Chlorfenapyr
200	1	3	4	Chlorfenapyr
200	1	3	0	Chlorfenapyr
200	1	3	0	Chlorfenapyr
200	1	3	0	Chlorfenapyr
200	1	3	0	Chlorfenapyr
200	1	3	0	Chlorfenapyr
200	1	3	0	Chlorfenapyr
0	0	4	0	Control
0	0	4	0	Control
0	0	4	2	Control
0	0	4	0	Control
0	0	4	0	Control
0	0	4	0	Control
0	0	4	0	Control
0	0	4	0	Control
0	0	4	1	Control
0	0	4	0	Control
0	0	4	0	Control
0	0	4	0	Control
0	0	4	0	Control
0	0	4	0	Control
0	0	4	0	Control
0	0	4	0	Control
0	0	4	0	Control
0	0	4	0	Control
0	0	4	0	Control
0	0	4	3	Control
0	0	4	1	Control
0	0	4	1	Control
0	0	4	1	Control
0	0	4	0	Control
0	0	4	0	Control
0	0	4	0	Control
0	0	4	0	Control
0	0	4	0	Control
0	0	4	0	Control
0	0	4	0	Control
0	0	4	2	Control
0	0	4	2	Control
0	0	4	0	Control
0	0	4	0	Control
0	0	4	0	Control
0	0	4	0	Control
0	0	4	0	Control
0	0	4	0	Control
0	0	4	0	Control
0	0	4	0	Control
0	0	4	0	Control
0	0	4	0	Control
200	1	4	1	Chlorfenapyr
200	1	4	0	Chlorfenapyr
200	1	4	0	Chlorfenapyr
200	1	4	0	Chlorfenapyr
200	1	4	0	Chlorfenapyr
200	1	4	0	Chlorfenapyr
200	1	4	0	Chlorfenapyr
200	1	4	0	Chlorfenapyr
200	1	4	0	Chlorfenapyr
200	1	4	0	Chlorfenapyr
200	1	4	0	Chlorfenapyr
200	1	4	0	Chlorfenapyr
200	1	4	0	Chlorfenapyr
200	1	4	0	Chlorfenapyr
200	1	4	0	Chlorfenapyr
200	1	4	0	Chlorfenapyr
200	1	4	0	Chlorfenapyr
200	1	4	0	Chlorfenapyr
200	1	4	0	Chlorfenapyr
200	1	4	0	Chlorfenapyr
200	1	4	0	Chlorfenapyr
200	1	4	2	Chlorfenapyr
200	1	4	2	Chlorfenapyr
200	1	4	1	Chlorfenapyr
200	1	4	0	Chlorfenapyr
200	1	4	0	Chlorfenapyr
200	1	4	0	Chlorfenapyr
200	1	4	0	Chlorfenapyr
200	1	4	0	Chlorfenapyr
200	1	4	0	Chlorfenapyr
200	1	4	0	Chlorfenapyr
200	1	4	0	Chlorfenapyr
200	1	4	0	Chlorfenapyr
200	1	4	0	Chlorfenapyr
200	1	4	0	Chlorfenapyr
200	1	4	0	Chlorfenapyr
200	1	4	0	Chlorfenapyr
200	1	4	0	Chlorfenapyr
200	1	4	0	Chlorfenapyr
200	1	4	0	Chlorfenapyr
200	1	4	0	Chlorfenapyr
200	1	4	0	Chlorfenapyr
200	1	4	0	Chlorfenapyr
200	1	4	0	Chlorfenapyr
200	1	4	0	Chlorfenapyr
200	1	4	0	Chlorfenapyr
200	1	4	0	Chlorfenapyr
200	1	4	0	Chlorfenapyr
200	1	4	0	Chlorfenapyr
200	1	4	0	Chlorfenapyr
200	1	4	2	Chlorfenapyr
200	1	4	1	Chlorfenapyr
200	1	4	1	Chlorfenapyr
200	1	4	0	Chlorfenapyr
200	1	4	0	Chlorfenapyr
200	1	4	0	Chlorfenapyr
200	1	4	0	Chlorfenapyr
200	1	4	0	Chlorfenapyr
200	1	4	0	Chlorfenapyr
200	1	4	0	Chlorfenapyr
200	1	4	0	Chlorfenapyr
200	1	4	0	Chlorfenapyr
200	1	4	0	Chlorfenapyr
200	1	4	0	Chlorfenapyr
200	1	4	0	Chlorfenapyr
200	1	4	0	Chlorfenapyr
200	1	4	0	Chlorfenapyr
200	1	4	0	Chlorfenapyr
200	1	4	0	Chlorfenapyr
200	1	4	0	Chlorfenapyr
200	1	4	0	Chlorfenapyr
200	1	4	2	Chlorfenapyr
200	1	4	1	Chlorfenapyr
200	1	4	1	Chlorfenapyr
200	1	4	0	Chlorfenapyr
200	1	4	0	Chlorfenapyr
200	1	4	0	Chlorfenapyr
200	1	4	0	Chlorfenapyr
200	1	4	0	Chlorfenapyr
200	1	4	0	Chlorfenapyr
200	1	4	0	Chlorfenapyr

## Sheet: Prev_Sporozoite_Data
Dose	Treat	Replicate	Number of Sporozoites	Treatment
0	0	2	0	Control
0	0	2	5.774	Control
0	0	2	0	Control
0	0	2	0	Control
0	0	2	0	Control
0	0	2	0	Control
0	0	2	0	Control
0	0	2	46.2404	Control
0	0	2	4.73125	Control
0	0	2	0	Control
0	0	2	127.652	Control
0	0	2	23.6215	Control
0	0	2	1030.11	Control
0	0	2	0	Control
0	0	2	0	Control
0	0	2	0	Control
0	0	2	0	Control
0	0	2	1462.73	Control
0	0	2	58.0553	Control
0	0	2	0	Control
0	0	2	197.207	Control
0	0	2	8.85844	Control
0	0	2	0	Control
0	0	2	1320.1	Control
0	0	2	0	Control
0	0	2	0	Control
0	0	2	0	Control
0	0	2	18.6749	Control
0	0	2	0	Control
0	0	2	0	Control
0	0	2	0	Control
0	0	2	8.95125	Control
0	0	2	0	Control
0	0	2	0	Control
0	0	2	0	Control
0	0	2	0	Control
0	0	2	10.1702	Control
0	0	2	11.5212	Control
0	0	2	0	Control
0	0	2	38.501	Control
200	1	2	0	Chlorfenapyr
200	1	2	0	Chlorfenapyr
200	1	2	0	Chlorfenapyr
200	1	2	347.196	Chlorfenapyr
200	1	2	0	Chlorfenapyr
200	1	2	0	Chlorfenapyr
200	1	2	0	Chlorfenapyr
200	1	2	0	Chlorfenapyr
200	1	2	0	Chlorfenapyr
200	1	2	92.5339	Chlorfenapyr
200	1	2	0	Chlorfenapyr
200	1	2	0	Chlorfenapyr
200	1	2	417.882	Chlorfenapyr
200	1	2	20.7319	Chlorfenapyr
200	1	2	8.44541	Chlorfenapyr
200	1	2	241.212	Chlorfenapyr
200	1	2	0	Chlorfenapyr
200	1	2	594.984	Chlorfenapyr
200	1	2	0	Chlorfenapyr
200	1	2	0	Chlorfenapyr
200	1	2	0	Chlorfenapyr
200	1	2	1925.74	Chlorfenapyr
200	1	2	0	Chlorfenapyr
200	1	2	0	Chlorfenapyr
200	1	2	0	Chlorfenapyr
200	1	2	0	Chlorfenapyr
200	1	2	0	Chlorfenapyr
200	1	2	0	Chlorfenapyr
200	1	2	147.409	Chlorfenapyr
200	1	2	0	Chlorfenapyr
200	1	2	0	Chlorfenapyr
200	1	2	0	Chlorfenapyr
200	1	2	44.0712	Chlorfenapyr
200	1	2	0	Chlorfenapyr
200	1	2	0	Chlorfenapyr
200	1	2	0	Chlorfenapyr
200	1	2	0	Chlorfenapyr
200	1	2	0	Chlorfenapyr
200	1	2	0	Chlorfenapyr
200	1	2	0	Chlorfenapyr
200	1	2	0	Chlorfenapyr
200	1	2	0	Chlorfenapyr
200	1	2	0	Chlorfenapyr
200	1	2	0	Chlorfenapyr
200	1	2	0	Chlorfenapyr
200	1	2	85.3819	Chlorfenapyr
200	1	2	17.258	Chlorfenapyr
200	1	2	0	Chlorfenapyr
200	1	2	0	Chlorfenapyr
200	1	2	218.131	Chlorfenapyr
200	1	2	282.061	Chlorfenapyr
200	1	2	0	Chlorfenapyr
200	1	2	0	Chlorfenapyr
200	1	2	0	Chlorfenapyr
200	1	2	309.141	Chlorfenapyr
200	1	2	0	Chlorfenapyr
200	1	2	0	Chlorfenapyr
200	1	2	0	Chlorfenapyr
200	1	2	0	Chlorfenapyr
200	1	2	46.1232	Chlorfenapyr
200	1	2	0	Chlorfenapyr
200	1	2	0	Chlorfenapyr
200	1	2	0	Chlorfenapyr
200	1	2	2804.24	Chlorfenapyr
200	1	2	0	Chlorfenapyr
200	1	2	0	Chlorfenapyr
200	1	2	9.42637	Chlorfenapyr
200	1	2	0	Chlorfenapyr
200	1	2	0	Chlorfenapyr
200	1	2	0	Chlorfenapyr
200	1	2	0	Chlorfenapyr
0	0	3	0	Control
0	0	3	0	Control
0	0	3	640.721	Control
0	0	3	0	Control
0	0	3	2423.63	Control
0	0	3	0	Control
0	0	3	373.455	Control
0	0	3	0	Control
0	0	3	0	Control
0	0	3	6.89256	Control
0	0	3	4247.79	Control
0	0	3	8.18734	Control
0	0	3	7.76055	Control
0	0	3	0	Control
0	0	3	215.696	Control
0	0	3	0	Control
0	0	3	0	Control
0	0	3	2163.65	Control
0	0	3	0	Control
0	0	3	0	Control
0	0	3	0	Control
0	0	3	17.3195	Control
0	0	3	0	Control
0	0	3	166.06	Control
0	0	3	0	Control
0	0	3	0	Control
0	0	3	0	Control
0	0	3	0	Control
0	0	3	2733.6	Control
0	0	3	908.072	Control
0	0	3	0	Control
0	0	3	280.275	Control
0	0	3	1051.61	Control
0	0	3	3199.65	Control
0	0	3	0	Control
0	0	3	156.805	Control
0	0	3	0	Control
0	0	3	0	Control
0	0	3	0	Control
0	0	3	725.02	Control
200	1	3	0	Chlorfenapyr
200	1	3	0	Chlorfenapyr
200	1	3	5.78179	Chlorfenapyr
200	1	3	0	Chlorfenapyr
200	1	3	0	Chlorfenapyr
200	1	3	0	Chlorfenapyr
200	1	3	0	Chlorfenapyr
200	1	3	498.418	Chlorfenapyr
200	1	3	0	Chlorfenapyr
200	1	3	0	Chlorfenapyr
200	1	3	0	Chlorfenapyr
200	1	3	1205.91	Chlorfenapyr
200	1	3	0	Chlorfenapyr
200	1	3	0	Chlorfenapyr
200	1	3	110.235	Chlorfenapyr
200	1	3	2272.64	Chlorfenapyr
200	1	3	1486.51	Chlorfenapyr
200	1	3	0	Chlorfenapyr
200	1	3	1786.24	Chlorfenapyr
200	1	3	0	Chlorfenapyr
200	1	3	0	Chlorfenapyr
200	1	3	0	Chlorfenapyr
200	1	3	441.109	Chlorfenapyr
200	1	3	0	Chlorfenapyr
200	1	3	0	Chlorfenapyr
200	1	3	166.135	Chlorfenapyr
200	1	3	0	Chlorfenapyr
200	1	3	0	Chlorfenapyr
200	1	3	0	Chlorfenapyr
200	1	3	0	Chlorfenapyr
200	1	3	753.573	Chlorfenapyr
200	1	3	0	Chlorfenapyr
200	1	3	48.6482	Chlorfenapyr
200	1	3	18.0691	Chlorfenapyr
200	1	3	687.605	Chlorfenapyr
200	1	3	0	Chlorfenapyr
200	1	3	0	Chlorfenapyr
200	1	3	0	Chlorfenapyr
200	1	3	0	Chlorfenapyr
200	1	3	38.1943	Chlorfenapyr
200	1	3	0	Chlorfenapyr
200	1	3	0	Chlorfenapyr
200	1	3	0	Chlorfenapyr
200	1	3	0	Chlorfenapyr
200	1	3	0	Chlorfenapyr
200	1	3	0	Chlorfenapyr
200	1	3	0	Chlorfenapyr
200	1	3	0	Chlorfenapyr
200	1	3	294.143	Chlorfenapyr
200	1	3	123.1	Chlorfenapyr
200	1	3	51.162	Chlorfenapyr
200	1	3	46.0337	Chlorfenapyr
200	1	3	0	Chlorfenapyr
200	1	3	0	Chlorfenapyr
200	1	3	0	Chlorfenapyr
200	1	3	0	Chlorfenapyr
200	1	3	63.6078	Chlorfenapyr
200	1	3	463.816	Chlorfenapyr
200	1	3	0	Chlorfenapyr
200	1	3	0	Chlorfenapyr
200	1	3	141.007	Chlorfenapyr
200	1	3	0	Chlorfenapyr
200	1	3	0	Chlorfenapyr
200	1	3	420.639	Chlorfenapyr
200	1	3	0	Chlorfenapyr
200	1	3	0	Chlorfenapyr
200	1	3	128.367	Chlorfenapyr
200	1	3	309.531	Chlorfenapyr
200	1	3	0	Chlorfenapyr
200	1	3	0	Chlorfenapyr
200	1	3	0	Chlorfenapyr
200	1	3	0	Chlorfenapyr
200	1	3	0	Chlorfenapyr
200	1	3	0	Chlorfenapyr
200	1	3	63.2735	Chlorfenapyr
200	1	3	101.814	Chlorfenapyr
200	1	3	0	Chlorfenapyr
200	1	3	494.157	Chlorfenapyr
200	1	3	0	Chlorfenapyr
200	1	3	0	Chlorfenapyr
0	0	4	0	Control
0	0	4	0	Control
0	0	4	0	Control
0	0	4	0	Control
0	0	4	44.7369	Control
0	0	4	0	Control
0	0	4	0	Control
0	0	4	0	Control
0	0	4	0	Control
0	0	4	0	Control
0	0	4	0	Control
0	0	4	59.1195	Control
0	0	4	0	Control
0	0	4	0	Control
0	0	4	333.778	Control
0	0	4	0	Control
0	0	4	0	Control
0	0	4	0	Control
0	0	4	0	Control
0	0	4	0	Control
0	0	4	0	Control
0	0	4	0	Control
0	0	4	10.1161	Control
0	0	4	0	Control
0	0	4	0	Control
0	0	4	0	Control
0	0	4	0	Control
0	0	4	0	Control
0	0	4	10.8264	Control
0	0	4	0	Control
0	0	4	0	Control
0	0	4	0	Control
0	0	4	0	Control
0	0	4	0	Control
0	0	4	89.5665	Control
0	0	4	0	Control
0	0	4	0	Control
0	0	4	0	Control
0	0	4	0	Control
0	0	4	973.231	Control
200	1	4	0	Chlorfenapyr
200	1	4	0	Chlorfenapyr
200	1	4	0	Chlorfenapyr
200	1	4	0	Chlorfenapyr
200	1	4	0	Chlorfenapyr
200	1	4	0	Chlorfenapyr
200	1	4	0	Chlorfenapyr
200	1	4	0	Chlorfenapyr
200	1	4	0	Chlorfenapyr
200	1	4	0	Chlorfenapyr
200	1	4	0	Chlorfenapyr
200	1	4	0	Chlorfenapyr
200	1	4	0	Chlorfenapyr
200	1	4	0	Chlorfenapyr
200	1	4	0	Chlorfenapyr
200	1	4	0	Chlorfenapyr
200	1	4	0	Chlorfenapyr
200	1	4	0	Chlorfenapyr
200	1	4	0	Chlorfenapyr
200	1	4	0	Chlorfenapyr
200	1	4	0	Chlorfenapyr
200	1	4	0	Chlorfenapyr
200	1	4	0	Chlorfenapyr
200	1	4	0	Chlorfenapyr
200	1	4	0	Chlorfenapyr
200	1	4	0	Chlorfenapyr
200	1	4	0	Chlorfenapyr
200	1	4	0	Chlorfenapyr
200	1	4	0	Chlorfenapyr
200	1	4	0	Chlorfenapyr
200	1	4	0	Chlorfenapyr
200	1	4	0	Chlorfenapyr
200	1	4	0	Chlorfenapyr
200	1	4	0	Chlorfenapyr
200	1	4	0	Chlorfenapyr
200	1	4	0	Chlorfenapyr
200	1	4	0	Chlorfenapyr
200	1	4	0	Chlorfenapyr
200	1	4	0	Chlorfenapyr
200	1	4	0	Chlorfenapyr
200	1	4	0	Chlorfenapyr
200	1	4	0	Chlorfenapyr
200	1	4	0	Chlorfenapyr
200	1	4	0	Chlorfenapyr
200	1	4	0	Chlorfenapyr
200	1	4	0	Chlorfenapyr
200	1	4	0	Chlorfenapyr
200	1	4	0	Chlorfenapyr
200	1	4	0	Chlorfenapyr
200	1	4	0	Chlorfenapyr
200	1	4	0	Chlorfenapyr
200	1	4	0	Chlorfenapyr
200	1	4	0	Chlorfenapyr
200	1	4	0	Chlorfenapyr
200	1	4	0	Chlorfenapyr
200	1	4	0	Chlorfenapyr
200	1	4	0	Chlorfenapyr
200	1	4	0	Chlorfenapyr
200	1	4	0	Chlorfenapyr
200	1	4	0	Chlorfenapyr
200	1	4	0	Chlorfenapyr
200	1	4	0	Chlorfenapyr
200	1	4	0	Chlorfenapyr
200	1	4	0	Chlorfenapyr
200	1	4	0	Chlorfenapyr
200	1	4	0	Chlorfenapyr
200	1	4	0	Chlorfenapyr
200	1	4	0	Chlorfenapyr
200	1	4	0	Chlorfenapyr
200	1	4	0	Chlorfenapyr
200	1	4	0	Chlorfenapyr
200	1	4	0	Chlorfenapyr
200	1	4	0	Chlorfenapyr
200	1	4	0	Chlorfenapyr
200	1	4	0	Chlorfenapyr
200	1	4	0	Chlorfenapyr
200	1	4	0	Chlorfenapyr
200	1	4	0	Chlorfenapyr
200	1	4	0	Chlorfenapyr
200	1	4	0	Chlorfenapyr
